# Supplementary material for: Molecular Diffusion of ABCA1 at the Cell Surface of Living Cells Assessed by svFCS
Source: Membranes (Basel). 2021 Jun 30;11(7):498. doi: 10.3390/membranes11070498 (PMC8306713; doi:10.3390/membranes11070498)
Supplement: Supplementary file 1 [file membranes-11-00498-s001.zip]

Archive with 1 entries (1 files):
- membranes-1235473-supplementary.pdf
